# Supplementary material for: Microbiota in anorexia nervosa: The triangle between bacterial species, metabolites and psychological tests
Source: PLoS One. 2017 Jun 21;12(6):e0179739. doi: 10.1371/journal.pone.0179739 (PMC5479564; doi:10.1371/journal.pone.0179739)
Supplement: S1 Table — (XLSX) [file pone.0179739.s001.xlsx]

## Sheet: Foglio1
sample_ID	age (years)	BMI (kg/m2)*	FM (kg)	FFM (kg)	MM (kg)	BM (kcal/day)	WBC count (10^3/uL)	insulin (uU/ml)	HOMA	ALT (U/L)	AST (U/L)	CHE (U/L)	LDH (U/L)	transferrine (mg/dL)	ferritin (ng/mL)	TIBC (ug/dL)	folate (ng/ml)	EDI-IM	EDI-IC	EDIIN	EDI-P	EDI-SI	EDI-CE	EDI-ASC	EDI-I	EDI-IS	SCL-SOM	SCL-O_C	SCL-INTE	SCL-DEP	SCL-ANX	SCL-HOS	SCL-PHOB	SCL-PAR	SCL-PSY	SCL-SLEEP	SCL-GLOB	STAY-1 STATE	STAY-2 TRAIT	BDI	kcal/day	proteins g/day	lipids g/day	saturated lipids g/day	monounsaturated lipids g/day	polyunsaturated lipids g/day	carbohydrates g/day	sugars g/day	acetate (mg/g)
AN1	18	14.3552	1.2	39.8	40.4	1193	6.58	5.8	1.10272	27	21	6019	408	239	25.4	338	6.6	14	6	4	7	1	15	8	5	0	1.417	1.3	0.778	1.308	0.6	1	0.429	1	0.7	2	1	31	48	13	1539.07	56.542	32.0377	13.0009	12.6511	4.3813	215.587	93.2957	2.68501
AN2	25	16.2459	3.8	42.6	37.8	1309	4.75	3.9	0.828148	45	30	6685	521	231	87	307	2.7	10	9	1	3	6	4	2	2	3	0.75	1.1	0.556	1.846	0.8	1	0.143	0.667	0.7	2.33	0.978	40	48	17	1327.27	72.2867	39.9	16.2397	16.7993	5.05033	177.637	25.5533	2.0342
AN3	18	10.6647	0.9	29.2	27.7	964	4.83	3.4	0.520494	33	37	5469	419	260	41.9	318	10.7	21	23	12	9	8	16	16	14	12	1.33	2.3	1.88	2.76	2.4	3.16	2.85	1.5	0.5	2.33	2.08	63	69	49	2148.2	118.788	67.73	9.4738	41.4522	14.732	277.48	41.972	3.04011
AN4	39	14.7362	1	32.6	30.9	975	8.45	1	0.177778	33	46	5362	548	241	8.7	281	6.2	10	2	1	1	0	0	1	7	2	1.417	1.3	0.111	0.462	0.4	0.5	0	0.333	0	2.667	0.6	33	43	20	1252.5	31.5533	47.3433	17.875	21.799	4.64	186.74	76.47	2.37457
AN5	23	12	1	31.3	29.7	1001	4.18	2.4	0.385185	58	34	4755	490	246	73.5	325	5.5	12	12	8	2	7	2	4	1	2	0.333	0.5	0.333	0.615	0.3	0.167	0	0.333	0.1	1.333	0.356	40	50	9	1208.4	75.8367	35.4117	10.3918	17.2507	5.98717	151.375	63.025	4.19044
AN6	19	12.2629	1	33.2	31.5	1059	3.17	1.7	0.302222	57	29	5314	507	254	114	319	4.13	14	12	2	5	0	16	10	2	4	1.75	0.5	1.111	1.692	1.1	0.333	0.571	0.883	0.8	4	1.21	34	42	16	1434.65	75.1167	52.6233	11.7802	29.9417	9.7345	169.892	10.4	0.567342
AN7	31	16.5	1.2	38.5	36.5	1136	7.01	7	1.48642	26	19	6494	509	296	17.2	394	2.4	21	15	24	13	13	20	15	15	21	0.917	1.9	2.111	3.308	2.7	1.5	1.429	2.5	1.6	1	2.044	74	75	28	687.467	17.0267	18.4467	9.542	6.14267	1.76667	121.213	55.38	4.64886
AN8	46	14.3	1.8	34.8	33	1022	4.87	1.5	0.322222	34	29	6550	461	305	22.9	423	20	21	18	19	8	11	11	11	8	14	0.083	1.5	1.889	3.154	2.1	0.833	0.857	1.333	0.8	3	1.544	45	50	15	1045.33	57.7633	35.0483	17.2715	8.78933	3.8245	133.635	125.152	5.69951
AN9	19	11.6	0.8	24.7	23.4	861	3.11	3.8	0.684938	70	32	4310	511	258	97.2	333	4	2	7	7	6	11	4	5	0	10	0.417	1.3	1.667	1.692	1.3	0.333	0.571	1.667	0.7	1.333	1.1	48	51	11	1491.73	67.0063	43.9733	11.7654	21.2255	7.1546	220.728	65.035	0.460148
AN10	26	13.9	1.2	39.1	37.1	1167	3.9	3.8	0.525432	46	48	4693	508	196	94	252	6	21	15	25	6	12	21	14	14	20	0.917	3.2	3.111	3.077	2.6	2.333	1.857	2.833	1.7	3.667	2.444	74	74	46	1125	67.485	24.9727	6.77383	12.3472	4.94267	164.512	36.85	3.07447
AN11	24	13.984	1	33.1	31.4	1183	2.55	1.5	0.407407	91	51	3964	424	168	125	265	7.2	13	10	14	2	3	2	8	1	7	0.583	0.7	1.111	1.231	0.3	0.333	0	1.167	0.5	0	0.678	57	63	19	792.217	50.4207	19.7983	3.71087	9.2661	5.5236	108.913	28.638	2.11222
AN12	20	13.9446	3.5	36.8	34.9	1091	3.17	4.1	0.749136	27	25	5506	418	234	35.4	320	7.1	1	10	4	1	0	0	2	0	1	0	0.5	0.333	0.538	0.3	0.167	0	0.333	0.2	0.333	0.278	40	48	15	1217.14	51.634	29.3737	6.3863	12.6751	6.746	199.01	63.9783	1.76753
AN13	23	13.1641	1	32.7	31	1023	6.14	4.9	1.0284	32	37	7626	582	273	32.8	337	11.9	4	5	1	6	3	7	3	1	3	0.5	0.4	0.667	0.308	1	0.333	0.147	0.167	0.5	1.333	0.6	46	47	11	870.6	38.8333	18.8	3.423	8.76783	5.264	143.597	41.67	0.43662
AN14	29	16.8226	3.9	48.6	44.4	1366	3	3.9	0.77037	49	58	7687	638	314	62.5	408	15.8	0	6	4	4	1	0	0	0	1	0.417	0.9	0.556	1	0.7	0.167	0.286	0.5	0.4	0	0.589	35	43	17	1442.5	58.095	25.39	4.3055	15.441	3.3715	261.84	58.445	3.6261
AN15	24	12.82	0.9	30.7	29.1	971	1.95	2.1	0.466667	40	34	8974	503	168	122	378	2.1	8	10	9	0	2	3	4	1	7	1.333	1.7	1.556	1.385	1.6	1.5	0.429	1.667	1.3	1	1.389	51	54	20	1301.13	46.039	41.5523	15.8735	14.9406	6.8235	198.401	68.3877	3.50579
CTR1	19	19.49	6.3	43.6	41.4	1336	4.4	8.2	1.82222	15	17	5518	375	253	18.6	328	2	0	0	1	5	0	0	4	0	0	0.167	0.5	1	0.769	0.8	0.833	0	1.833	0.1	2.667	0.689	38	42	4	1292.77	45.1593	39.3367	12.9923	17.2984	5.01263	202.322	72.025	4.67604
CTR2	24	25.1	22	44.8	42.5	1398	10.38	10.3	2.23802	25	20	6809	447	316	20.1	428	2.1	0	0	0	1	0	0	2	0	1	0.25	0.2	0.222	0.308	0.1	0.167	0	0.167	0	0.667	0.178	29	28	3	1548.47	59.9157	48.22	16.5621	23.2531	4.69383	233.91	77.2193	2.16063
CTR3	24	24.6	23.5	48.5	46	1500	6.2	8.7	1.71852	27	19	8128	469	257	39.2	352	3.3	0	5	2	1	0	0	3	0	0	0.5	0.5	0.111	0.231	0.7	0	0	0.333	0.6	0.333	0.367	38	39	3	1562.37	51.0033	64.12	22.599	29.3843	7.21767	191.673	79.97	2.78689
CTR4	24	18.1	5.3	35.4	33.6	1100	4.6	4	0.859259	18	21	5430	392	217	48	292	4.7	0	0	2	5	3	1	2	0	3	1.333	1	1.333	1	1.4	0.5	0	0.833	0.3	1	0.967	43	46	4	1484.4	56.27	42.1433	13.6723	21.443	4.32267	235.097	49.31	2.68732
CTR5	30	19.8	8	42.7	40.5	1270	5.7	6.5	1.44444	20	22	8373	412	268	17	357	3.8	0	0	0	3	0	0	2	0	0	0	0	0	0	0.2	0	0	0	0	0	0.022	29	24	0	1612.17	56.9693	56.1017	16.9645	28.6971	7.3938	219.763	79.3733	3.62696
CTR6	41	21	8.8	48.5	46	1400	3.04	4.9	1.10099	44	29	7470	413	282	13.8	384	7.4	0	2	0	3	2	0	1	1	0	0.333	0.7	0.222	0.231	0.3	0.167	0	0.167	0	0	0.256	30	31	0	1290.17	52.6207	39.4387	13.3638	18.2121	4.22017	186.045	40.6033	1.76568
CTR7	30	24.1	20.3	44.4	42.1	1359	6.4	9.1	2.08963	21	18	7684	376	251	31.4	323	4.6	0	0	0	0	0	0	3	0	0	0.333	0	0	0	0.1	0.167	0	0	0	0.667	0.089	20	32	0	1341.87	46.593	47.35	19.8181	19.3795	3.99993	195.005	62.269	4.76541
CTR8	22	22.2	11.6	48.9	46.4	4176	6.55	4.7	0.974815	22	19	5112	319	329	12.3	427	4.2	0	5	0	1	2	0	1	0	0	0.25	0.3	0.222	0.308	0.3	0	0	0	0.1	0	0.2	34	33	4	1184.46	40.0493	40.182	11.7501	19.8902	5.82227	168.543	47.25	4.82747
CTR9	21	21.3	16.3	45.2	42.9	1402	5.2	11.5	1.64691	30	29	6860	464	305	36.4	388	3.7	0	6	0	5	0	0	0	3	6	0.583	1.1	0.889	0.538	0.3	0.5	0.286	0.5	0.6	0	0.6	36	35	2	1459.55	31.8267	51.2767	14.8625	28.383	4.13383	232.235	51.1733	4.2246
CTR10	26	26	17	49.5	47	1494	6.59	11.2	2.24	29	21	6080	254	332	31	382	3.2	3	15	0	1	1	0	1	4	1	0.25	0.5	0.667	0.154	0.2	1.167	0	0.5	0	0	0.311	31	37	2	1546.97	38.0233	67.4467	29.0527	28.61	4.30933	190.678	47.465	4.31749
CTR11	18	21.4	11.6	41.2	39.1	1303	7.2	9.3	1.74519	26	24	9153	340	226	50.5	331	7.9	0	7	0	1	0	0	1	0	0	1	0.7	0.667	0.923	0.7	1	0	1	0.2	1	0.722	34	34	1	1779.27	63.42	76.5017	24.5449	38.5537	8.5859	223.29	65.4417	0.119154
CTR12	20	19.1	9.3	46	43.7	1403	6.7	7.5	1.44444	16	22	6286	502	309	18.7	401	5.2	0	3	1	0	3	8	2	2	4	0	0.6	0.444	0.538	0.5	0.167	0.857	1	0.4	0	0.467	35	35	10	1796	68.6083	58.3733	18.3097	29.9432	6.84167	246.312	38.095	3.45357
CTR13	24	20.6	8.5	41.6	39.5	1265	4.2	5	1.07407	31	24	5613	340	303	13.5	400	2.3	0	3	3	2	2	0	2	0	1	0.917	0.4	0.444	0.692	0.5	0.167	0	0.167	0.1	0	0.411	29	32	4	1488.98	62.1207	58.3433	21.859	26.4518	4.9382	185.235	46.9033	5.1795
CTR14	23	26	26.5	46	43.7	1450	7.5	4.9	0.992099	35	29	8632	430	304	67.2	396	2.6	2	5	0	2	0	0	0	0	1	0.417	0.1	0.556	0.308	0	0	0	0.333	0.2	0	0.222	35	31	0	1732.8	66.094	77.305	28.8322	35.3813	7.1607	198.023	70.5367	3.93703
CTR15	20	22.2	21.5	46.4	44	1459	6.7	9.9	2.00444	22	17	6146	488	278	9.6	432	4.8	9	16	1	0	0	0	3	0	2	0.583	0.7	0.333	0.231	0.4	0.333	0.143	0.5	0	0	0.356	35	32	0	1094.67	48.8373	38.44	14.857	16.0749	4.43187	147.727	37.7033	4.71449
* BMI reported always refers to stool collection time.
[truncated: 6 more columns]
